# Supplementary material for: A conformational selection mechanism of flavivirus NS5 for species-specific STAT2 inhibition
Source: Commun Biol. 2024 Jan 10;7:76. doi: 10.1038/s42003-024-05768-8 (PMC10776582; doi:10.1038/s42003-024-05768-8)
Supplement: Supplementary file 2 — Supplementary Data 1 [file 42003_2024_5768_MOESM2_ESM.xlsx]

## Sheet: Fig. 2e
	NS5-WT					NS5-P108G								NS5-H110A
	Line 1			Line 4			Line 1			Line 4			Line 1			Line 4
hSTAT2	10993689	9025774	11676178	5876475	5604557	6497135	7523459	10355213	9155047	4394898	5757163	5875646	7512293	6812289	7202683	4254523	3560865	4278842
GAPDH	23519908	22308169	22969037	20901256	23888824	21664339	20980575	22107630	20674783	21873686	21188884	20413690	20357781	18754129	20793875	19878374	21058932	20937047
	NS5-P108G/H110A					NS5-P336G								NS5-M337A
	Line 1			Line 4			Line 1			Line 4			Line 1			Line 4
hSTAT2	14755050	11279868	12749513	7619867	6235504	6628717	12146898	11509832	12876741	9099288	9713239	9246004	13831974	12368471	12027869	8465173	7494571	6491466
GAPDH	30157754	26732897	28337669	24334685	25047337	25847990	23884797	21912549	25057693	26009871	25331747	23989874	26155639	25417835	23858143	26093644	26554697	25247627
	NS5-D732A					NS5-L873A
	Line 1			Line 4			Line 1			Line 4
hSTAT2	9374728	10217983	9987168	7604408	8104471	8287896	10287040	9997861	10491746	7060967	5446649	5980361
GAPDH	20254613	20646981	18471219	19875649	20217669	19651827	20886459	20454297	21027549	20011765	19212279	20314975

## Sheet: Fig. 2f, 3k and Supp. Fig. 5c
								Final Calculation
		LUC	REN	Ratio	Corrected Luc	Inhibition %	Corrected Luc	IFN beta Luciferase percent activation
1	DENV NS5 wt	3610	15439	0.825041	2978.4	0.176341	4375.54	0.259061	0.259061	0.259061	0.165115	0.133953
		1399	15387	0.774345	1083.31	0.0990046	1806.69	0.165115	0.165115
		3750	26351	2.55661	9587.3	0.875552	1466.78	0.133953	0.133953
2	NS5 P108G	3159	11189	0.597927	1888.85	0.111832	5283.26	0.312804	0.312804	0.312804	0.207342	0.371258
		2084	18253	0.918575	1914.31	0.174951	2268.73	0.207342	0.207342
		6459	16376	1.58882	10262.2	0.937188	4065.27	0.371258	0.371258
3	NS5 H110A	5369	16365	0.874526	4695.33	0.277995	6139.33	0.363489	0.363489	0.363489	0.340926	0.259571
		2029	10808	0.543908	1103.59	0.100858	3730.41	0.340926	0.340926
		5250	19038	1.84709	9697.24	0.885593	2842.3	0.259571	0.259571
4	NS5 P108G/H110A	3391	27408	1.46465	4966.63	0.294057	2315.23	0.137077	0.137077	0.137077	0.238078	0.373129
		3773	28780	1.44834	5464.59	0.499415	2605.05	0.238078	0.238078
		7678	19369	1.87921	14428.6	1.31768	4085.76	0.373129	0.373129
5	NS5 P336G	21391	36908	1.97232	42189.9	2.49792	10845.6	0.642132	0.642132	0.642132	0.644976	0.655386
		13773	38780	1.95159	26879.2	2.45652	7057.33	0.644976	0.644976
		33678	48369	4.69283	158045	14.4333	7176.48	0.655386	0.655386
6	NS5 M337A	3391	26408	1.41121	4785.42	0.283328	2402.9	0.142268	0.142268	0.142268	0.259738	0.222883
		3773	26380	1.32756	5008.89	0.457768	2842.05	0.259738	0.259738
		3078	12999	1.26118	3881.92	0.354513	2440.57	0.222883	0.222883
7	NS5 D732A	15890	18347	0.980441	15579.2	0.922393	16207	0.959561	0.959561	0.959561	0.960987	0.803381
		12436	23501	1.18268	14707.8	1.34416	10515.1	0.960987	0.960987
		18573	21761	2.11128	39212.9	3.58108	8797.02	0.803381	0.803381
8	NS5 L873A	13391	67408	3.6022	48237.1	2.85596	3717.45	0.220098	0.220098	0.220098	0.42492	0.32226
		20773	88780	4.46782	92810	8.48199	4649.47	0.42492	0.42492
		33678	98369	9.5439	321420	29.3534	3528.75	0.32226	0.32226
	NS5 E67A/E68A	4369	19365	1.03484	4521.23	0.267687	4221.9	0.249964	0.249964	0.249964	0.292469	0.162439
		3029	18808	0.946505	2866.96	0.262015	3200.19	0.292469	0.292469
		2250	13038	1.26497	2846.17	0.259924	1778.7	0.162439	0.162439
	NS5 W121A	21291	27408	1.46465	31183.9	1.84629	14536.6	0.860662	0.860662	0.860662	0.806666	0.966953
		22103	49760	2.50415	55349.3	5.05842	8826.54	0.806666	0.806666
		38378	37359	3.62462	139106	12.7037	10588.1	0.966953	0.966953
	NS5 TM	20890	25347	1.35451	28295.8	1.6753	15422.5	0.913115	0.913115	0.913115	0.975625	0.903705
		21436	39901	2.008	43043.5	3.93379	10675.3	0.975625	0.975625
		29573	31161	3.02329	89407.6	8.16508	9781.74	0.89331	0.903705
	Mock Only	2310	19439	1.0388	2399.62	0.142073	2223.73	0.131659	0.131659	0.131659	0.111903	0.0881917
		1133	18387	0.925318	1048.39	0.095813	1224.44	0.111903	0.111903
		2750	29351	2.84768	7831.11	0.71517	965.7	0.0881917	0.0881917
9	Mock	16890	18713	1	16890	1	16890	1	1	1	1	1
		10942	19871	1	10942	1	10942	1	1
		10950	10307	1	10950	1	10950	1	1

## Sheet: Fig. 3j
	NS5-WT						NS5-E67A/E68A						NS5-W121A
	Line 1			Line 4			Line 1			Line 4			Line 1			Line 4
hSTAT2	17291094	16304967	16530946	10141530	9249666	10235449	14224550	13997886	13476329	10590530	8567099	8507064	13746110	14048987	14547961	12588810	13454072	13772290
GAPDH	34199308	32343127	30799881	30142978	30579961	29338971	33989537	33083879	32991874	33561209	33193874	33057846	29987767	30654369	32353682	34090971	32259657	33657849

## Sheet: Supp. Fig. 4b, c
	WT			P108G			H110A			P108G/H110A			P336G			M337A			D732A			L873A			ZIKV NS5
hSTAT2-FLAG	2182397	2306174	2317049	1886624	2067993	2211463	2102084	2033179	2268471	2804571	2874076	2652089	2800201	2733459	2841003	1846439	2059108	2169653	2227275	2178338	2294236	2070639	2236147	2098216	3055809	2596308	2834669
NS5-HA	9000991	8749808	9077734	9129330	8528403	9120073	11487980	8300981	9355174	13021493	11260054	9952865	8597400	7327310	8787222	10386320	8067173	8052884	0	0	0	10290728	9765960	8653042	13528116	10171815	12859192
	WT			P108G			H110A			P108G/H110A			P336G			M337A			D732A			L873A			ZIKV NS5
hSTAT2-FLAG	14746990	11854573	10440529	2012404	3496883	1730453	12686360	11161400	11349864	7853654	9506026	8205733	2284408	4812336	2405776	7887172	6388185	6901743	0	0	0	9489570	7901637	11049985	16254948	18524557	21472958
NS5-HA	12258458	12096504	10875552	1333268	3556097	1880928	11596308	10732116	12336809	7950881	10332638	9541550	3106766	6874766	4009628	6416072	6083986	7264993	4196264	6071339	7867073	9161240	8317513	9057365	16703640	14819646	16517660

## Sheet: Supp. Fig. 5a
	NS5-WT					NS5-P108G								NS5-H110A
	Line 1			Line 4			Line 1			Line 4			Line 1			Line 4
hSTAT2	10993689	9025774	11676178	5876475	5604557	6497135	7523459	10355213	9155047	4394898	5757163	5875646	7512293	6812289	7202683	4254523	3560865	4278842
GAPDH	23519908	22308169	22969037	20901256	23888824	21664339	20980575	22107630	20674783	21873686	21188884	20413690	20357781	18754129	20793875	19878374	21058932	20937047
	NS5-P108G/H110A					NS5-P336G								NS5-M337A
	Line 1			Line 4			Line 1			Line 4			Line 1			Line 4
hSTAT2	14755050	11279868	12749513	7619867	6235504	6628717	12146898	11509832	12876741	9099288	9713239	9246004	13831974	12368471	12027869	8465173	7494571	6491466
GAPDH	30157754	26732897	28337669	24334685	25047337	25847990	23884797	21912549	25057693	26009871	25331747	23989874	26155639	25417835	23858143	26093644	26554697	25247627
	NS5-D732A					NS5-L873A
	Line 1			Line 4			Line 1			Line 4
hSTAT2	9374728	10217983	9987168	7604408	8104471	8287896	10287040	9997861	10491746	7060967	5446649	5980361
GAPDH	20254613	20646981	18471219	19875649	20217669	19651827	20886459	20454297	21027549	20011765	19212279	20314975
	NS5-WT						NS5-Mut TM
	Line 1			Line 4			Line 1			Line 4
hSTAT2	5899284	6319578	6557813	3475962	4011966	3447148	5587827	5831997	6217968	3807650	4374411	4783430
GAPDH	10482107	10217939	11027856	9847773	10994627	9994569	9850895	10624329	10012146	9764801	9961250	9874692

## Sheet: Supp. Fig. 5b
	NS5-WT						NS5-Mut TM
	Line 1			Line 4			Line 1			Line 4
hSTAT2	5899284	6319578	6557813	3475962	4011966	3447148	5587827	5831997	6217968	3807650	4374411	4783430
GAPDH	10482107	10217939	11027856	9847773	10994627	9994569	9850895	10624329	10012146	9764801	9961250	9874692
